# Supplementary material for: Binding affinity prediction for protein–ligand complex using deep attention mechanism based on intermolecular interactions
Source: BMC Bioinformatics. 2021 Nov 8;22:542. doi: 10.1186/s12859-021-04466-0 (PMC8576937; doi:10.1186/s12859-021-04466-0)
Supplement: Supplementary file 1 — Additional file 1: Table S1. Comparison results using the validation dataset. Table S2. Comparison results with lowest pairwise-chains TM-score. Table S3. Comparison results with highest pairwise-chains TM-score. Table S4. Comparison results with Tanimoto coefficient. Table S5. PDB IDs list for all complexes in each dataset. Table S6. Structure similarity of the test datasets to the training dataset. Table S7. Parameters and architecture in convolutional layers. [file 12859_2021_4466_MOESM1_ESM.xlsx]

## Sheet: cover
BAPA: Binding affinity prediction for protein-ligand complex using deep attention mechanism based on intermolecular interactions
Supporting information
No.	Title
Table S1	Comparison results using the validation dataset
Table S2	Comparison results with lowest pairwise-chains TM-score
Table S3	Comparison results with highest pairwise-chains TM-score
Table S4	Comparison results with Tanimoto coefficient
Table S5	PDB IDs list for all complexes in each dataset
Table S6	Structure similarity of the test datasets to the training dataset
Table S7	Parameters and architecture in convolutional layers

## Sheet: Table S1-S4
Table S1. Comparison results using the validation dataset
Methods	MAE	RMSE	PCC	Spearman	SD
BAPA	1.052	1.314	0.702	0.701	1.309
OnionNet	1.365	1.766	0.549	0.564	1.535
Pafnucy	1.169	1.485	0.597	0.595	1.474
PLEC	1.241	1.607	0.638	0.635	1.415
RF-Scvore v3	1.08	1.346	0.686	0.676	1.336
Table S2. Comparison results with lowest pairwise-chains TM-score
Datasets	Methods	MAE	RMSE	PCC	Spearman	SD
CASF-2016	Low similaritiy (0.191 - 0.996; 142 complexes)
	BAPA	1.073	1.365	0.805	0.791	1.259
	OnionNet	1.302	1.754	0.576	0.59	1.733
	Pafnucy	1.307	1.653	0.666	0.656	1.582
	PLEC	1.219	1.536	0.709	0.679	1.496
	RF-Scvore v3	1.172	1.464	0.776	0.754	1.337
CASF-2013	Low similaritiy (0.156 - 0.997; 97 complexes)
	BAPA	1.117	1.412	0.768	0.756	1.363
	OnionNet	1.432	1.911	0.477	0.537	1.872
	Pafnucy	1.427	1.803	0.593	0.574	1.715
	PLEC	1.375	1.745	0.636	0.616	1.644
	RF-Scvore v3	1.224	1.508	0.749	0.739	1.412
HiQ set1	Low similaritiy (0.0 - 0.209; 25 complexes)
	BAPA	1.103	1.539	0.847	0.871	1.339
	OnionNet	2.159	2.743	0.449	0.567	2.25
	Pafnucy	1.941	2.465	0.595	0.545	2.306
	PLEC	1.293	1.741	0.735	0.735	1.708
	RF-Scvore v3	1.238	1.721	0.811	0.845	1.472
HiQ set2	Low similaritiy (0.150 - 0.208; 22 complexes)
	BAPA	0.881	1.225	0.774	0.773	1.223
	OnionNet	0.943	1.259	0.77	0.74	1.232
	Pafnucy	1.32	1.713	0.593	0.7	1.546
	PLEC	1.032	1.368	0.803	0.853	1.149
	RF-Scvore v3	0.947	1.259	0.747	0.759	1.283
Table S3. Comparison results with highest pairwise-chains TM-score
Datasets	Methods	MAE	RMSE	PCC	Spearman	SD
CASF-2016	Low similaritiy (0.341 - 0.998; 143 complexes)
	BAPA	1.049	1.341	0.803	0.801	1.233
	OnionNet	1.265	1.72	0.575	0.618	1.694
	Pafnucy	1.307	1.659	0.655	0.649	1.565
	PLEC	1.222	1.541	0.697	0.689	1.485
	RF-Scvore v3	1.137	1.434	0.788	0.78	1.276
CASF-2013	Low similaritiy (0.342 - 0.998; 98 complexes)
	BAPA	1.141	1.432	0.738	0.726	1.395
	OnionNet	1.465	1.957	0.399	0.482	1.894
	Pafnucy	1.483	1.832	0.513	0.489	1.774
	PLEC	1.322	1.693	0.622	0.642	1.617
	RF-Scvore v3	1.246	1.516	0.738	0.725	1.394
HiQ set1	Low similaritiy (0.207 - 0.376; 25 complexes)
	BAPA	1.218	1.645	0.83	0.81	1.42
	OnionNet	2.002	2.495	0.412	0.477	2.316
	Pafnucy	1.592	2.078	0.52	0.515	1.915
	PLEC	1.537	2.006	0.607	0.525	2.02
	RF-Scvore v3	1.357	1.825	0.846	0.851	1.357
HiQ set2	Low similaritiy (0.234 - 0.600; 22 complexes)
	BAPA	1.259	1.503	0.737	0.701	1.451
	OnionNet	1.722	2.13	0.528	0.637	1.823
	Pafnucy	1.578	1.953	0.764	0.818	1.772
	PLEC	1.207	1.387	0.765	0.662	1.382
	RF-Scvore v3	1.345	1.633	0.712	0.618	1.506
Table S4. Comparison results with Tanimoto coefficient
Datasets	Methods	MAE	RMSE	PCC	Spearman	SD
CASF-2016	Low similaritiy (0.297 - 0.794; 142 complexes)
	BAPA	1.119	1.393	0.826	0.832	1.256
	OnionNet	1.288	1.65	0.691	0.677	1.609
	Pafnucy	1.377	1.712	0.695	0.677	1.601
	PLEC	1.25	1.581	0.734	0.721	1.513
	RF-Scvore v3	1.218	1.517	0.785	0.781	1.38
CASF-2013	Low similaritiy (0.314 - 0.854; 97 complexes)
	BAPA	1.215	1.476	0.812	0.818	1.352
	OnionNet	1.46	1.813	0.642	0.618	1.776
	Pafnucy	1.591	1.945	0.629	0.614	1.801
	PLEC	1.281	1.647	0.738	0.746	1.564
	RF-Scvore v3	1.357	1.65	0.757	0.751	1.514
HiQ set1	Low similaritiy (0.413 - 0.820; 25 complexes)
	BAPA	0.971	1.348	0.861	0.856	1.137
	OnionNet	2.03	2.765	0.517	0.576	1.916
	Pafnucy	1.565	2.244	0.699	0.755	2.032
	PLEC	1.317	1.71	0.724	0.666	1.545
	RF-Scvore v3	0.986	1.381	0.852	0.835	1.172
HiQ set2	Low similaritiy (0.396 - 1.0; 22 complexes)
	BAPA	1.125	1.389	0.726	0.718	1.382
	OnionNet	1.49	1.975	0.644	0.714	1.538
	Pafnucy	1.279	1.591	0.656	0.588	1.557
	PLEC	1.333	1.638	0.693	0.604	1.45
	RF-Scvore v3	1.018	1.309	0.763	0.765	1.3

## Sheet: Table S5
Table S5. PDB IDs list for all complexes in each dataset
Training	Validation	CASF-2016	CASF-2013	CSAR NRC-HiQ set1	CSAR NRC-HiQ set2
Complexes(3689)	Complexes(677)	Complexes(285)	Complexes(195)	Complexes(50)	Complexes(44)
4u1b	4d7b	1a30	10gs	2v7t	1q6e
2r1y	4mq6	1bcu	1a30	2jgb	1bcj
1egh	4muf	1bzc	1bcu	2bbf	2hj4
3suv	4mul	1c5z	1e66	3c7i	1zhx
1a99	4pqa	1e66	1f8b	2pzv	2hd6
4jyc	4pvx	1eby	1f8c	2z8f	2ff1
1z4o	4pvy	1g2k	1f8d	1swk	1lhw
1cbx	4r06	1gpk	1gpk	2j4k	1ow4
2qmg	4rfr	1gpn	1h23	2p3t	2f5t
3oku	4uc5	1h22	1hfs	2qmj	1y93
1efy	4uj1	1h23	1hnn	2qeh	2dm5
2jxr	4uj2	1k1i	1igj	2p98	1txf
1j16	4uja	1lpg	1jyq	2q3c	1q0y
4xiq	4ujb	1mq6	1kel	2are	1z3t
1vyf	4und	1nc1	1lbk	2rca	1q4w
3rwp	4xk9	1nc3	1lol	2v7v	1urg
4rd3	4xo8	1nvq	1loq	2v8q	1tr7
3dri	4xoc	1o0h	1lor	1vot	1bky
1m7d	4xoe	1o3f	1mq6	2add	2a3c
3el5	4y3j	1o5b	1n1m	3f4j	1b6m
1xjd	4y3y	1owh	1n2v	2ihk	1q6g
4gj2	4y4j	1oyt	1nvq	2otz	4ubp
1q54	4ybk	1p1n	1o3f	2qvu	1gi9
3cf8	4yhm	1p1q	1o5b	3d2r	1xw6
3rv4	4yho	1ps3	1os0	2jbj	1w2g
4wkp	4yk0	1pxn	1oyt	2cem	1s9t
1hi4	4yx4	1q8t	1p1q	2r6w	1xl5
1mmr	4yxi	1q8u	1ps3	1iup	1gx0
4cr5	4yyt	1qf1	1q8t	2cjp	1s50
3l79	4z07	1qkt	1q8u	2b3f	1ax2
2pvu	4zgk	1r5y	1qi0	2ilz	1gz9
1oba	4zt8	1s38	1r5y	1ukb	1uzv
3dyo	4zv1	1sqa	1sln	2jff	1tt1
4bt3	4zv2	1syi	1sqa	2rde	1uld
2ydt	4zw5	1u1b	1u1b	2hr6	1ha2
4hwp	4zw6	1uto	1u33	2jdy	2fai
2qd8	4zw7	1vso	1uto	2v8y	1gzc
3k02	4zw8	1w4o	1vso	1ax1	2fv5
4aoi	4zx3	1y6r	1w3k	2q6m	1gww
4x11	4zx4	1yc1	1w3l	2zlz	1s7y
2wvz	5a6k	1ydr	1w4o	1w6o	1yxd
1ql7	5a6x	1ydt	1xd0	3ene	2cji
2qv7	5a7y	1z6e	1yc1	2arb	1x9d
1jev	5aa9	1z95	1z95	2jj3	1rdi
3b2q	5aan	1z9g	1zea	2z4b
4gii	5ad1	2al5	2brb	2nnq
1b9j	5ant	2br1	2cbj	2vhw
2vw2	5anu	2brb	2cet	2v7u
4ndu	5anv	2c3i	2d1o	2idz
2qrp	5aqz	2cbv	2d3u	2ou0
1b32	5ave	2cet	2fvd
2pqz	5avf	2fvd	2g70
1d2e	5ayt	2fxs	2gss
3ewj	5b25	2hb1	2hb1
4lbu	5b2d	2iwx	2iwx
3p3g	5b5f	2j78	2j62
3zi0	5b5g	2j7h	2j78
4b9z	5btv	2p15	2jdm
4arb	5bw4	2p4y	2jdu
4arw	5c2o	2pog	2jdy
2bo4	5chk	2qbp	2obf
3nuo	5cj6	2qbq	2ole
2vxn	5cks	2qbr	2p4y
4bcn	5cp5	2qe4	2pcp
3qnd	5cqt	2qnq	2pq9
4ck3	5cs6	2r9w	2qbp
1fm9	5cso	2v00	2qbr
2yix	5csp	2v7a	2qft
2yme	5cst	2vkm	2qmj
3o9a	5cu4	2vvn	2r23
4ouj	5cxa	2vw5	2v00
4epy	5cy9	2w4x	2v7a
4re4	5czm	2w66	2vl4
5cap	5d0c	2wbg	2vo5
1hpv	5d0r	2wca	2vot
1o5e	5d24	2weg	2vvn
2x2r	5d25	2wer	2vw5
2pql	5d26	2wn9	2w66
4bcp	5d2r	2wnc	2wbg
2rcb	5d3c	2wtv	2wca
4nuc	5d3h	2wvt	2weg
4g8v	5d3j	2x00	2wtv
2pk5	5d3l	2xb8	2x00
1fkn	5d3n	2xbv	2x0y
4agc	5d3p	2xdl	2x8z
1o2o	5d3t	2xii	2x97
3k4d	5d3x	2xj7	2xb8
4kz3	5d45	2xnb	2xbv
3f8c	5d47	2xys	2xdl
2pvh	5d48	2y5h	2xhm
2x6x	5d6j	2yfe	2xnb
1e6s	5dbm	2yge	2xy9
3aau	5dex	2yki	2xys
4ovh	5dey	2ymd	2y5h
2pgz	5dfp	2zb1	2yfe
2j47	5dh4	2zcq	2yge
4hj2	5dh5	2zcr	2yki
5cs3	5dhu	2zda	2ymd
4urz	5dkn	2zy1	2zcq
1k1j	5dlx	3acw	2zcr
3rlq	5dnu	3ag9	2zjw
1xap	5dpx	3ao4	2zwz
2ccc	5dqc	3arp	2zx6
3acl	5dqf	3arq	2zxd
184l	5drr	3aru	3acw
1qxl	5dus	3arv	3ag9
4qhc	5duw	3ary	3ao4
4do5	5dw2	3b1m	3b3s
2yz3	5dx4	3b27	3b3w
2cn0	5dxt	3b5r	3b68
4u6c	5dyo	3b65	3bfu
1rtf	5e28	3b68	3bkk
4x6i	5e2k	3bgz	3bpc
3r7o	5e2l	3bv9	3cft
4yrd	5e2s	3cj4	3cj2
1njd	5e3a	3coy	3coy
2we3	5e6o	3coz	3cyx
2wzm	5e73	3d4z	3d4z
3slz	5e74	3d6q	3dd0
3qfd	5e7n	3dd0	3dxg
3st5	5e89	3dx1	3e93
4b7p	5ect	3dx2	3ebp
4i71	5edb	3dxg	3ehy
3axz	5edc	3e5a	3ejr
3cow	5edd	3e92	3f17
2afx	5edl	3e93	3f3a
4rww	5eei	3ebp	3f3c
1hvr	5eek	3ehy	3f3e
3d1z	5een	3ejr	3f80
4qfl	5ef7	3f3a	3fcq
4oct	5efh	3f3c	3fk1
3td4	5efj	3f3d	3fv1
2ewa	5egu	3f3e	3g0w
3zc5	5eh5	3fcq	3g2n
1l8g	5eh7	3fur	3g2z
1bxq	5eh8	3fv1	3gbb
3t70	5ehq	3fv2	3gcs
3d52	5ehr	3g0w	3ge7
1i37	5ehv	3g2n	3gnw
4b32	5ehw	3g2z	3gy4
4buq	5ei3	3g31	3huc
3l3l	5eis	3gbb	3i3b
3hx3	5ekm	3gc5	3imc
1yej	5el9	3ge7	3ivg
4kxn	5elw	3gnw	3jvs
2v2c	5en3	3gr2	3k5v
5c1m	5epl	3gv9	3kgp
2cex	5epn	3gy4	3kv2
2f1g	5eq1	3ivg	3kwa
1ajp	5eqe	3jvr	3l3n
1x39	5eqp	3jvs	3l4u
4ezx	5eqy	3jya	3l4w
4qf7	5er4	3k5v	3l7b
3hkw	5etb	3kgp	3lka
3mi3	5etj	3kr8	3mfv
1iiq	5eu1	3kwa	3mss
3o7u	5ev8	3l7b	3muz
4z0k	5evb	3lka	3myg
1n3z	5evd	3mss	3n7a
3pwk	5evk	3myg	3n86
4mss	5evz	3n76	3nox
4nku	5ew0	3n7a	3nq3
2v54	5ewa	3n86	3nw9
3ga5	5ewk	3nq9	3oe5
4cu7	5ewy	3nw9	3ov1
4p58	5exl	3nx7	3owj
3tmk	5exm	3o9i	3ozt
1gu1	5exn	3oe4	3pe2
2qi1	5exw	3oe5	3pww
1b57	5ey0	3ozs	3pxf
4k7n	5ey4	3ozt	3s8o
3i9g	5eyr	3p5o	3su2
3t0b	5f08	3prs	3su3
1kuk	5f0f	3pww	3su5
1i9l	5f1h	3pxf	3u9q
3aaq	5f1r	3pyy	3udh
1rjk	5f1v	3qgy	3ueu
1hp5	5f1x	3qqs	3uex
2rkg	5f25	3r88	3uo4
4pp3	5f2p	3rlr	3uri
3ccz	5f2r	3rr4	3utu
2ha2	5f2u	3rsx	3vd4
4ufm	5f5z	3ryj	3vh9
1gvx	5f60	3syr	3zso
3obq	5f61	3tsk	3zsx
3ewc	5f62	3twp	4de1
4q4o	5f63	3u5j	4de2
5ahw	5f74	3u8k	4des
2hf8	5f8y	3u8n	4dew
1d3p	5f9b	3u9q	4djr
3ff3	5fbi	3udh	4djv
3kgq	5fck	3ueu	4g8m
4pin	5fcz	3uev	4gid
4u6z	5fdc	3uew	4gqq
4zeb	5fdi	3uex	4tmn
1x8t	5fe6	3ui7
2vvu	5fe7	3uo4
5e2o	5fe9	3up2
1o86	5fh7	3uri
4rrg	5fh8	3utu
1xh4	5fhm	3uuo
1f4f	5fhn	3wtj
3ujd	5fho	3wz8
4az5	5flo	3zdg
1ndy	5flq	3zso
3v2q	5fls	3zsx
3pn1	5flt	3zt2
4e4l	5fnc	4abg
3tvc	5fnd	4agn
4z1e	5fnf	4agp
4x5z	5fng	4agq
4qll	5fnr	4bkt
4djq	5fns	4cig
1hvs	5fnt	4ciw
4knj	5fnu	4cr9
4gkh	5fog	4cra
3ebh	5fol	4crc
1wm1	5fot	4ddh
3zt3	5fou	4ddk
1pvn	5fov	4de1
3zns	5fox	4de2
3gss	5fpk	4de3
4wk1	5fs5	4djv
3e5u	5fsn	4dld
4b6o	5fso	4dli
3gi5	5fsx	4e5w
1k1l	5fsy	4e6q
3fvl	5ftg	4ea2
3oaf	5fto	4eky
4f7v	5fut	4eo8
4msn	5fwr	4eor
1oau	5fyx	4f09
2fqx	5g17	4f2w
2xei	5g1a	4f3c
3zj6	5g1z	4f9w
2qbw	5g2g	4gfm
2xpc	5g45	4gid
2i4x	5g46	4gkm
2f80	5g4m	4gr0
3wz7	5g4n	4hge
2a14	5g4o	4ih5
1od8	5g5f	4ih7
3r24	5g5z	4ivb
3f3u	5g60	4ivc
1m0q	5g61	4ivd
2h3e	5gj9	4j21
4u5s	5gja	4j28
4x3k	5gmh	4j3l
1rpj	5gmn	4jfs
3p7i	5gof	4jia
1ur9	5gs9	4jsz
4ieh	5gsa	4jxs
2pov	5h1t	4k18
2xeg	5h1u	4k77
1g48	5h1v	4kz6
3ubd	5h5f	4kzq
3g0e	5h8e	4kzu
1nf8	5h8g	4llx
2qg2	5h9r	4lzs
1qkb	5ha1	4m0y
4kcx	5hbn	4m0z
4mn3	5hbs	4mgd
1ghw	5hct	4mme
2f94	5hcv	4ogj
2rcn	5hcy	4owm
1tys	5hi7	4pcs
3s0e	5his	4qac
3f1a	5hjq	4qd6
3mxd	5hrv	4rfm
2vnp	5hrw	4tmn
3vw1	5hrx	4twp
1vfn	5htl	4ty7
2xbw	5htz	4u4s
4b6p	5hu9	4w9c
3djx	5hva	4w9h
4dfg	5hvs	4w9i
4qer	5hvt	4w9l
3o5x	5hwu	4wiv
3ug2	5hwv	4x6p
3ekv	5hz5	5a7b
3l0v	5hz6	5aba
4n9a	5hz8	5c28
1toj	5hz9	5c2h
3lvw	5i1q	5dwr
4pmm	5i29	5tmn
4qxq	5i2e
3ctt	5i2f
4r75	5i3a
5aoj	5i3v
4qdk	5i3w
2wor	5i3x
3iob	5i3y
4tte	5i7x
1e6q	5i7y
3lxe	5i80
1v2o	5i88
4c9x	5i8g
4cfl	5i9x
4d1j	5i9y
4f0c	5i9z
4j46	5ia0
4pge	5ia1
4x6o	5ia2
4ww8	5ia3
3uz5	5ia4
5tmp	5ia5
3f7g	5ie1
4q4r	5igm
4lkk	5ih9
4a7i	5ihh
3rf5	5ii2
1bn1	5ikb
1km3	5ime
4cp7	5ioz
3ozr	5ipc
3dln	5ipj
4k0y	5irr
1o3d	5isz
1zfk	5ito
4bf1	5itp
2vnt	5ivc
2qi6	5ive
1jaq	5ivv
3vf7	5ivy
2a4m	5iwg
3lzs	5ix0
3ozp	5izf
2fxv	5izj
1m48	5j0d
1m0n	5j1r
1z71	5j3l
2eg7	5j41
4q93	5j6a
2avm	5j7q
1jsv	5j7w
2cbz	5j8z
4ban	5ja0
3ttn	5jfp
3g5k	5jfu
4iif	5jg1
1zge	5jhb
3u8j	5ji8
2q54	5jop
3n7o	5jox
1my4	5jq5
2avo	5js3
3bbf	5jsg
2wkz	5jsj
2qrq	5jsq
3ime	5jss
1wuq	5jt9
1srg	5jvi
1qka	5jxn
1wur	5jxq
4k7o	5jy3
4kwf	5jzi
4rpn	5k03
2ctc	5k0h
2iuz	5k1d
2pu1	5k1f
4kiu	5k8s
2q2a	5k9w
4ara	5ka1
1pyn	5ka7
2wva	5ka9
1fkf	5kab
1c86	5kad
3r1v	5kat
4q08	5kax
4non	5kbe
3bft	5kby
1lag	5kcb
1yp9	5kej
4ijh	5khm
3o56	5kly
1y3n	5km9
2f7p	5kma
1rnt	5ko1
3w37	5kqx
4b5w	5kqy
2jkh	5kr0
4cd4	5kr1
3znr	5kr2
5am6	5kva
3b7u	5kz0
3mhw	5l2s
2vfk	5l30
4fev	5l3a
1lyb	5l4i
1s19	5l4j
2p7z	5l4m
3zyf	5l7e
4f3k	5l7g
4azg	5l7h
4db7	5l8a
4xaq	5l9g
2wb5	5l9i
3pju	5l9l
3rdq	5l9o
2bes	5ld8
4m14	5ldm
3bgq	5ldp
3d8w	5lif
3bxg	5ljq
1h46	5ljt
2qtt	5lli
3q7q	5lne
3t09	5lom
4knn	5lsg
3mjl	5lsh
4ibf	5lso
4ejl	5lud
4or4	5lvd
1kzk	5lvl
3sjf	5lvq
4cd1	5lvr
1lbf	5lwd
4rdn	5lwm
2vh6	5lyn
2glp	5lyr
1ypg	5lz4
1vyg	5lz5
4a6l	5lz7
2yxj	5m04
1mfd	5m17
1h1d	5m23
3zlr	5m25
4h85	5m28
1mue	5m4q
4jym	5m5d
3q2j	5m77
1b7h	5m7s
1stc	5m7u
1d4l	5m9w
5fl4	5ma7
4r5t	5meh
1b1h	5mek
2h5a	5mes
4elf	5mg2
4ij1	5mge
3uj9	5mgf
4q3u	5mgj
1pb9	5mgk
3i6o	5mjn
1cnw	5mkr
1ta6	5mks
3u15	5mn1
1c87	5mnr
4f5y	5mo8
4ipn	5mod
2d3z	5mpz
1nhu	5mqe
2yi7	5mrb
1hvl	5mrm
2jjb	5mro
1o5g	5mrp
2w7y	5mxf
1hvk	5my8
2v88	5mz8
2yb0	5n0d
2r3w	5n0e
4leq	5n0f
3iqu	5n17
1o2w	5n18
4qjx	5n1r
3ckz	5n1s
4q1x	5n1z
4j93	5n24
4nkt	5n25
4q6e	5n2t
5dgw	5n2z
1o2r	5n31
1pot	5n34
2j7f	5n3v
4kax	5n3y
4ly9	5n6s
3l4z	5n84
3cl0	5n93
4aia	5n99
4pg9	5n9r
1lgt	5nbw
3a1s	5ndf
4bco	5ne5
5cjf	5nea
8a3h	5neb
4u5o	5nee
1ez9	5ngz
2v2h	5nih
3gy2	5njz
4de0	5nk2
1hms	5nk3
4o3c	5nk4
1sbr	5nk6
2c97	5nk7
3pb8	5nk8
1qb1	5nk9
3i25	5nka
3iph	5nkb
7upj	5nkc
3el9	5nkd
4xmb	5nkg
3ibi	5nkh
3m3x	5nki
1cny	5nn5
4pv5	5nn6
2oym	5nvv
2cgf	5nvw
2rd6	5nvx
4ty6	5nw0
1ppc	5nw1
2g9q	5nw2
3g34	5nwi
4ibj	5o07
4w9f	5o2d
4zme	5o4f
3f33	5o58
3qxv	5oei
2g72	5oku
4e67	5oot
4ca7	5op4
1hee	5op5
4ceb	5oq8
1qin	5org
1fzq	5orv
2w8w	5orw
2v8w	5os2
5d21	5os4
3d91	5os5
2ha5	5ose
1hmr	5ot8
2qwc	5ot9
3bra	5ota
4x24	5otc
4i8n	5ouh
3bu1	5ovr
2j27	5ovx
3s8l	5sxm
5am7	5sym
1bzj	5sz0
1jvu	5sz1
3hll	5sz2
4tjz	5sz3
1h5v	5sz4
2wuf	5sz5
3g2j	5sz6
3p4v	5sz7
4bcm	5t19
4nh7	5t7s
3wqm	5t8o
3sio	5t8p
4gzx	5t9u
4ks1	5t9w
2rke	5t9z
3wq6	5ta2
3djk	5ta4
1k6t	5tb6
1ajv	5tbe
4ido	5tbm
2pv1	5tcj
4ayp	5tcy
1k9s	5tef
3umq	5tfx
3ao2	5th4
5acy	5ti0
3dcc	5tp0
1jys	5tpx
3arr	5tt3
4gr3	5ttw
1hk4	5tuo
2xp7	5tuz
4kx8	5twj
3ove	5txy
4cgi	5ty9
4b3c	5tya
1fkw	5u0d
1v7a	5u0e
2e2p	5u0f
4do4	5u0g
1nw7	5u0w
3jzg	5u0y
3ouj	5u0z
3r4n	5u11
4cwq	5u12
3uxl	5u13
3w9k	5u14
3gtc	5u28
1i1e	5u49
2vh0	5u4b
1v16	5u4d
2oc2	5u6j
1pz5	5u8c
4bck	5ueu
1oif	5uez
4lvt	5uf0
1ii5	5ufc
3ldq	5uff
2fxu	5ufp
2ptz	5ufr
3kmy	5ufs
4qlk	5uk8
2vmd	5ula
4flp	5uln
3p9t	5ulp
1gyx	5ult
2p3i	5uoo
2v2v	5uov
3hb4	5upe
4o05	5upf
4nyf	5upz
3g30	5ut6
3pd9	5uv2
4qpl	5uxf
1xr9	5v0n
4zbf	5v79
3zi8	5v7a
3s6t	5v82
1ajq	5vb5
1mrw	5vb6
3wgg	5vb7
4nnr	5vc3
1met	5vc4
4g0p	5vcv
2afw	5vcw
2bvd	5vcy
1tog	5vcz
1yq7	5vd0
1tnh	5vd1
3p9m	5vd2
3shc	5vd3
3qxt	5vgy
1c88	5vi6
4wup	5vih
3eeb	5vij
1x1z	5vkc
4dzy	5vo1
2q7q	5voj
2wl0	5vp9
4mjp	5vsf
1v1j	5vsj
2tmn	5w1e
2wc4	5wa8
2ypo	5wa9
1wcq	5wal
1c83	5wbm
1f5k	5wbo
2eum	5wcm
2fw6	5we9
3su4	5wex
4riu	5wl0
4zvi	5wlo
4q1y	5wp5
4mo8	5wqc
2y7z	5wuk
4o04	5wxh
2yay	5wyx
3v5p	5wyz
4fs4	5x54
3ivx	5x62
3s8x	5x74
6rnt	5xg5
2vrj	5yjm
3rm4	6ayi
4bc5	6b4l
1wvj	6b4n
2j94	6b4u
3cke	6b7a
4qtl	6b7b
3n35	6b96
1ork	6b97
4b74	6b98
4nxu	6en5
3s75	6ep4
1q1g	6eqp
4i7l	6equ
2pyi	6euw
4n5d	6eux
1utm	6ezq
4g5f
4ucc
4ll3
3ta0
1jmg
4k5p
2pnc
3n1c
2w8j
3kmc
4u69
2hzy
4o0y
2c3l
4l19
1rbp
3pwd
1ctt
4iie
4ykj
3qps
3i5z
4q99
4f6w
2nsj
2x4z
3moe
4q83
4ks4
1e1x
4agl
3d50
1rql
2fgu
2o4s
3kek
2mas
3sk2
5bwc
1ogx
4nvp
2qwd
2ccb
3lcu
3exh
1ela
3ppm
2xdk
3gy7
3s3v
2ypp
3oyq
4zls
4rlw
1jcx
1c5q
1nki
4q8x
4nja
2gj5
1uwu
2qbu
1yda
4b9k
1epo
1f0r
1g7g
2q8m
4kow
2std
4zhl
4att
2w08
2f2h
1g32
2j4g
4nj9
4wop
1ex8
2r9x
4q8y
1eoc
4b34
2f8g
5cau
1fhd
1v2s
1oz0
4jne
3s9t
5cbm
3bva
1v1m
1f74
4j45
4m8e
3gx0
4o9w
1qbs
1qbr
2uyq
1yqy
3iw5
3k37
2idw
1q72
1qbu
1adl
4n6g
3tfu
4muv
4n8q
3vx3
1wc1
3ap4
4cst
2vzr
4q9o
5d1r
2a5s
1kv1
3dx4
4kp5
3sw8
1xws
1zs0
3zm9
1c5n
3cyz
1yet
1o1s
3fjz
3ppq
3p3r
4r5a
2qtg
4q3t
1sv3
2zn7
2xye
4oak
4er2
2oxd
3uug
2xm2
4m8x
3mmf
1h2k
1b2h
1odj
4mhz
4yhq
3ai8
2ogy
4gbd
3o84
4up5
1ecv
1b5j
2wf5
4jz1
4btk
3lxk
1pgp
3rz7
3rz1
3juq
4ago
1usn
2zmm
3umo
1lf2
1q91
4v24
1w5v
1xk9
1c5y
3w07
2i6b
4asd
4x50
4a4q
2rkf
3f7h
2vmf
2r3t
4keq
1nm6
3oy8
4bqg
1o0n
1xka
1fzk
1toi
3i4y
3n8k
3rlb
3std
1v2w
3rtf
3s71
4mnp
1gar
4de5
1upf
3ahn
3jy0
2aoc
3sr4
3b66
3djp
4gue
1g7v
1cps
1c3x
4hws
4r0a
4z1j
4b0b
3t8v
4ad2
2pou
6std
3t2q
2arm
1b3l
4m8y
4m0e
1bnt
4jv6
3v78
4yth
2zz1
3ohi
4oc3
2cgr
3v4t
2rk8
4zyf
4da5
2xej
2ce9
2fzc
1pro
3myq
2ovy
4hdf
1kjr
4bks
3d8z
4tln
2fle
1det
2y80
2xht
2baj
1o0m
1e3v
2bza
1ado
3zxz
3pn4
4x8u
2qrh
4r76
1fkh
2bq7
2b1i
2vw1
3usx
4xip
4emr
2g8r
1afl
3eft
2euk
3lbz
3u5l
4az6
1gno
2qg0
3o5n
1lee
3ocp
3gi6
1ejn
3g32
4qjo
1ghz
3djo
1gi7
1t7j
2qm9
4pp5
3pe1
4e4n
1zp8
3hfb
3n3j
3p58
1pzp
3gjw
2zcs
1d7i
3b7i
3t1l
4bs0
4ynb
1ghv
4cj4
4qiy
3ljg
3kiv
4lzr
3vd9
2aod
4ual
1h1s
3cd5
2fqw
3o9d
4jwk
1gz4
4ew2
1ai5
2r2b
2h6t
3b25
4dcs
2gv7
3p8p
4ibi
3f37
3c2o
1k1y
4o6w
1utj
2za5
3ekx
3ljz
2bfr
3qbc
4kmz
4ncn
2o4p
4pfu
3b92
1trd
4ljh
3c88
2h4g
4g0z
2aqu
2ya8
4ibe
4ibg
1qbn
2c92
1v2n
1k6p
2wgj
3ckp
4abb
1uj5
4tkb
2bvr
2r43
1g4j
3dp9
3ip6
4cc5
2h21
1ocq
3d0e
3dnt
4io5
4uof
4q4s
2qci
1dhj
1lan
5c2a
1qhc
1g30
3obx
3mzc
4na9
2hjb
2vba
4loh
4pf5
1bju
2qi5
1oth
1w9u
3ozg
3rsr
3gpo
3ip9
4cpt
1d6w
3ny3
1pa9
1a4k
3cda
1jak
3t83
1fzm
2d0k
4ymq
4poj
1b51
1xff
2doo
185l
4m3p
4xas
1erb
1j01
1pzi
4pzv
1k22
4b2l
6upj
1bnv
1z6s
2isw
3old
3tk2
1lpz
4pee
4yha
4lm4
3mi2
1j17
1o3l
2oxy
2igv
1b05
3nkk
1d3d
1tcx
3ioc
3p8z
4uma
1b46
2vpo
4xu1
2clh
1sw2
1c4u
1ro6
2bz6
2hah
3n2p
4x6m
1p1o
4b33
2ans
4qyy
2j7g
2fpz
2x09
3l6h
3fzn
1ws1
1zhy
4c1t
4msa
1f0u
2yfx
4oiv
1bn3
2q1q
3efs
1r6n
4gql
4zb6
3zq9
1tpw
2qpu
3k99
2dw7
3o9p
4ayu
2j75
1k4g
3igp
2qta
3f5l
3gk1
1hsl
1g45
3suf
3sm2
4z93
3m96
3wtm
2vwm
1fzo
1r4w
2xxx
1bcd
1f57
3tcg
4crl
4n6h
2ha6
3x00
4fht
1ch8
1cnx
3lea
2gsu
3t3c
4fai
1kzn
4l50
4ovf
4rlt
4cws
1bgq
1o3i
5cep
1atr
2cht
4cwt
3hig
1o35
4msc
2boj
2pbw
1ik4
3n3g
4u54
1jn4
1ogz
3gta
1f0s
1aj7
4lw1
4m2v
4qfp
1tx7
3q44
2a5b
3aho
1ec2
4ua8
1e1v
1if8
4cwo
1hpo
4v01
1tkb
4fm8
1ecq
2xn3
2qwe
1p19
3eb1
3t1a
4ge1
1df8
2zym
3f5j
6cpa
4eb8
4q4q
2x7u
4uoh
5dit
1ql9
1fiv
2oax
1uou
2wec
2hnx
4m6u
4ish
2wzf
3ts4
3u7n
4b8y
2p7g
4lch
4ymb
1tom
5a2i
1c5s
3nex
3o75
4pft
4uin
3t01
3ebi
1d4i
4ibd
4y79
3ies
2vc7
4qj0
4lm1
3m5e
1zoh
3v51
2ayr
3ebl
4etz
4hdb
3si3
1bai
1dl7
4zek
3ao1
4m2u
5aml
1yei
4isi
5std
2y8c
3mhi
5er2
1amw
4zhm
1d4j
1y3x
2e9u
3ok9
1bwb
2bak
4l51
3okv
3tb6
4der
3ejp
4ufk
1qbt
2j95
3f3t
5amg
2b9a
4ih6
4xt2
1gnn
1bxr
3i7e
3c56
4hwo
1uho
2fqt
3k8q
1hyo
1zsf
3d7k
4m7j
1x8r
1kc7
1ppk
4qjw
3d0b
5yas
4p5z
456c
1o7o
1c5o
3lk8
4h75
3uod
3sha
2qtn
2hmu
3iw6
4omj
1mrx
2vpn
2xog
3ifl
3ttp
4hpi
4ufi
1fkg
4avi
4p6c
3qaa
1qxk
3oy0
3rz8
4cp5
1n3i
2i0a
3f5k
4a95
3ip8
1a1e
3s0d
2xjj
2zdk
1hvh
4ibb
3fvn
4np2
1mh5
4z84
1w5w
5efa
3czv
2fqy
2pwd
1o38
3p5l
3uxk
2o4k
3nzk
3bqc
3pgu
4det
1bxo
1y1z
2cc7
3n2v
3wz6
3su6
1ai4
3p3s
2uy4
3suu
2jkp
4f1l
3p2e
1fl3
2nt7
3c2u
4kxb
4tkh
3lmk
5aoi
3ioe
4ruy
4bah
2xyf
1zfq
3rf4
2vsl
4q90
3a5y
3ckb
3v5t
3t60
1yvm
3vhd
2nmx
2o0u
3upv
4f9y
1if7
4jss
3s56
3f34
3pd8
4r3w
2zft
3su0
1u0g
2y5f
3hku
4c2v
3d78
4rr6
3dc3
4cpy
1dy4
1bq4
2ax9
2j7d
3d6p
1g7f
3npc
1qji
4bqh
3adv
2oxn
2ypi
2xxr
4m2w
4yik
1lpk
2qdt
2pmk
1njc
4mc1
3cd0
2v95
1tmn
2r59
4c1y
2azr
1qy2
3bgb
4ase
2f9k
1oss
2hl4
3zsy
1str
2v59
3mz6
2bmk
2xxt
3g0i
2wly
2uwl
2ya6
188l
3be9
3rbu
3d7b
4erf
4ek9
4lkq
1nq7
2vo4
2nta
3lpi
2h4k
4rqk
4x5y
1szd
1g4o
4fcq
4u5n
2nsl
2pvk
4mjo
2xyt
4kn1
4dv8
2uxi
1q5k
1fh7
1bnn
1dif
3f78
3sbh
1n0s
3gvb
1usi
4qsv
3c8e
3bxf
2cer
2gst
1ft7
1nje
3a9i
4mc6
2xg9
4psb
4rhx
4z1k
2rkd
4bf6
1t31
1m2q
1sw1
3g2i
4og4
3h89
1b6j
1g1d
3d6o
1ikt
2ews
3hzk
4d3h
4y5d
1zgi
4p6w
4h7q
2uy3
4qsu
1jzs
3wzn
1pkx
2jew
3cr5
4ocq
1n4h
4rj8
2ra0
4nwc
3lpk
4q4p
1nfy
1ohr
2g5u
4zji
3ibn
2vyt
1hvi
4jx9
3fh7
4rd6
2f35
1uwf
1o3j
3eqr
2fzg
3ru1
3hvj
2qhz
3lpl
3ccw
4exs
2brm
3ao5
1wn6
2vvs
1hn4
3nyd
1ols
4f39
3roc
1eb2
1y3v
3i60
4ax9
3ibl
3bl0
4jzi
3c52
3ryy
2ovv
4xu2
4kao
2ojg
1atl
4wn5
1bwa
2x91
3vw2
4i54
4rfc
2gyi
4i7k
4jyb
1e3g
4tz2
3el4
4x8v
3hit
4ibc
3tt4
4avh
3zdh
4qgi
2xc4
4bup
4igt
4zbi
3mam
3hkn
4kn0
1z1h
4pyx
3hl5
1p57
2cli
4c1u
4gny
4lhm
3k97
3hvk
2vk2
3kdc
2oiq
3u7s
4av4
1os5
4m2r
3pcn
4azc
2w5g
3hkt
1ksn
4qrh
1vzq
2yhw
3wq5
1mjj
3g2h
3ryv
1fq5
4cd5
4oc0
2j4i
3hek
4gu9
3s73
4k9y
2ate
3gcu
4u73
4i8w
4p6x
2on6
4aq4
4ad6
1k6v
3wmc
2fmb
2q5k
3po1
1nhz
3l4y
4abh
2hnc
4uac
4fxp
3s5y
4ko8
1laf
1siv
3iub
3sym
2epn
4oeu
1w11
1xhy
2wr8
3tza
4czs
1fh8
1qyg
4fl2
4nbk
4yml
3ery
1add
1tni
1zpa
3nim
2qrk
4u6w
1ct8
1bhx
4uye
4cjr
2qzr
4hym
1zdp
1e2k
2v3u
4x5q
2hxm
1m0o
3ddg
4b5t
4nze
1g7q
3c4h
1qk3
3fwv
2zfs
1b0h
1hlk
4q19
3uw5
4m0r
4rlu
1uj6
3qox
5c1w
4cg8
2nn7
5cp9
1hos
2qnp
1k6c
2avq
4kfq
5c3p
1mmq
4nbn
4en4
4djx
2vqt
3daz
3gvu
1gai
4m0f
4lxz
2q7y
3drf
2uy5
4e0x
1d4y
1k1m
2v57
2jh0
2cf8
3l4x
1fzj
2vwn
4gu6
1h0a
3a1d
3kjd
3oyw
2jiw
4jpy
3udd
3u93
4h3j
4gj3
4iid
4nh8
2e94
3jdw
4jal
2aj8
1b55
4h3g
4io4
4tkj
1ndw
2f6t
3sut
4bt5
1nvr
2xn5
4q0k
2g71
3qto
2gzl
3qdd
1c5p
3cz1
3pck
3g2l
4qge
1m7y
1xh9
4q7w
4g90
4nl1
4e70
1hxw
2vjx
2r58
4deu
4i74
4ad3
4d8z
1rp7
4kz4
1j37
1bp0
4r59
3nu6
2e1w
2f81
4b35
1o2n
1dud
4a4w
4cl6
1o30
3sxf
3fuz
4ymx
1xow
1fao
1ivp
1rd4
1ro7
3b7j
2zz2
2vk6
1jmf
3ipq
1hmt
3f48
3qt6
1nu3
2wyj
3uxd
4elg
1tlp
4loi
4mre
2fdp
1bdq
4mpn
3kmx
3u7m
3ama
4wt2
2wed
2ot1
3rdo
3pb7
1a9m
1b6h
1ftm
3hk1
1fpc
3wjw
2xm1
1pph
1sh9
2pow
3rux
4r5b
1y0l
3t08
4cjp
3rm9
4ej8
3f15
4bt4
4ha5
4xtv
2xab
4bam
3fjg
2nnd
1uwt
2ya7
3qx8
3bvb
4umb
3ldp
4ddy
1m7i
3hp9
2p95
1duv
1o2j
3k1j
2yel
4phu
3hs4
1ie9
3bwj
4kni
5dq8
2aog
3d4y
3m8u
3hww
1uml
3fql
1b4z
4gih
4io6
1ndz
4i3z
3s77
4mhy
4v27
2xyd
4fl1
2p09
4dff
4azi
4wrb
1i9q
3buf
1b8o
3tay
4w9p
4baq
1ec9
3m3c
4o09
3b3x
1f0t
1fd0
2jdh
3e12
3p3t
3u90
2x96
3mho
4acc
2hoc
3ggu
4ysl
3q71
1sdv
4djo
1l6m
1enu
3s78
3l7d
2zdl
3dzt
2am4
3hub
3ibu
4j44
2p4s
1pbq
2wyg
2ydw
1gj7
2z1w
4qew
3mxe
1hii
3bxe
1rr6
4ht2
1v2t
3f16
1gjd
4pyy
3upk
1flr
[truncated: 1,692 more rows]

## Sheet: Table S6
Table S6. Structure similarity of the test datasets to the training dataset
TM-min		TM-max		Tanimoto coefficient
PDB ID	Max similarity	PDB ID	Max similarity	PDB ID	Max similarity
1a30	0.988	1a30	0.998	1a30	0.973
1bcu	0.970	1bcu	0.999	1bcu	1.000
1bzc	0.994	1bzc	0.994	1bzc	0.551
1c5z	0.999	1c5z	0.999	1c5z	1.000
1e66	0.999	1e66	0.999	1e66	0.593
1eby	0.191	1eby	0.999	1eby	1.000
1g2k	0.985	1g2k	0.999	1g2k	0.904
1gpk	0.999	1gpk	0.999	1gpk	0.385
1gpn	0.999	1gpn	0.999	1gpn	0.473
1h22	0.999	1h22	0.999	1h22	0.592
1h23	0.999	1h23	0.999	1h23	0.592
1k1i	0.999	1k1i	0.999	1k1i	0.866
1lpg	0.999	1lpg	0.999	1lpg	0.715
1mq6	0.204	1mq6	0.998	1mq6	0.616
1nc1	0.989	1nc1	0.999	1nc1	1.000
1nc3	0.983	1nc3	0.998	1nc3	1.000
1nvq	0.999	1nvq	0.999	1nvq	0.938
1o0h	0.998	1o0h	0.998	1o0h	1.000
1o3f	1.000	1o3f	1.000	1o3f	1.000
1o5b	1.000	1o5b	1.000	1o5b	1.000
1owh	0.999	1owh	0.999	1owh	0.961
1oyt	0.904	1oyt	1.000	1oyt	0.917
1p1n	0.987	1p1n	0.988	1p1n	1.000
1p1q	0.998	1p1q	0.999	1p1q	1.000
1ps3	1.000	1ps3	1.000	1ps3	1.000
1pxn	0.989	1pxn	0.989	1pxn	0.836
1q8t	0.228	1q8t	0.991	1q8t	0.594
1q8u	0.231	1q8u	0.981	1q8u	0.858
1qf1	1.000	1qf1	1.000	1qf1	0.870
1qkt	0.986	1qkt	0.986	1qkt	1.000
1r5y	0.997	1r5y	0.997	1r5y	0.944
1s38	0.999	1s38	0.999	1s38	0.810
1sqa	0.999	1sqa	0.999	1sqa	0.671
1syi	0.992	1syi	0.996	1syi	1.000
1u1b	0.988	1u1b	0.988	1u1b	0.947
1uto	0.998	1uto	0.998	1uto	1.000
1vso	0.969	1vso	0.985	1vso	0.503
1w4o	0.993	1w4o	0.993	1w4o	1.000
1y6r	0.989	1y6r	0.999	1y6r	1.000
1yc1	0.993	1yc1	0.993	1yc1	0.553
1ydr	0.221	1ydr	0.999	1ydr	0.875
1ydt	0.221	1ydt	0.999	1ydt	0.686
1z6e	0.202	1z6e	0.998	1z6e	0.663
1z95	0.997	1z95	0.997	1z95	0.484
1z9g	1.000	1z9g	1.000	1z9g	0.545
2al5	0.994	2al5	0.994	2al5	0.768
2br1	0.971	2br1	0.971	2br1	0.429
2brb	0.971	2brb	0.971	2brb	0.452
2c3i	0.995	2c3i	0.995	2c3i	0.619
2cbv	1.000	2cbv	1.000	2cbv	1.000
2cet	1.000	2cet	1.000	2cet	1.000
2fvd	0.961	2fvd	0.961	2fvd	0.436
2fxs	0.998	2fxs	0.998	2fxs	0.475
2hb1	1.000	2hb1	1.000	2hb1	0.717
2iwx	0.995	2iwx	0.995	2iwx	1.000
2j78	0.998	2j78	0.998	2j78	1.000
2j7h	0.999	2j7h	0.999	2j7h	1.000
2p15	0.899	2p15	0.904	2p15	0.578
2p4y	0.954	2p4y	0.993	2p4y	0.406
2pog	0.994	2pog	0.995	2pog	0.735
2qbp	0.999	2qbp	0.999	2qbp	0.816
2qbq	1.000	2qbq	1.000	2qbq	0.995
2qbr	0.998	2qbr	0.998	2qbr	0.888
2qe4	0.979	2qe4	0.993	2qe4	0.605
2qnq	0.983	2qnq	0.999	2qnq	0.908
2r9w	1.000	2r9w	1.000	2r9w	0.935
2v00	0.999	2v00	0.999	2v00	0.500
2v7a	0.955	2v7a	0.955	2v7a	0.657
2vkm	0.999	2vkm	0.999	2vkm	0.657
2vvn	0.995	2vvn	0.995	2vvn	0.692
2vw5	0.991	2vw5	0.991	2vw5	0.486
2w4x	0.988	2w4x	0.988	2w4x	0.693
2w66	0.994	2w66	0.994	2w66	0.739
2wbg	0.999	2wbg	1.000	2wbg	1.000
2wca	0.990	2wca	0.990	2wca	1.000
2weg	0.999	2weg	0.999	2weg	0.825
2wer	0.990	2wer	0.990	2wer	1.000
2wn9	0.962	2wn9	0.998	2wn9	1.000
2wnc	0.972	2wnc	0.997	2wnc	0.603
2wtv	0.914	2wtv	0.914	2wtv	0.414
2wvt	0.998	2wvt	0.998	2wvt	0.975
2x00	0.970	2x00	0.992	2x00	0.549
2xb8	0.994	2xb8	0.994	2xb8	1.000
2xbv	0.199	2xbv	0.999	2xbv	0.830
2xdl	0.998	2xdl	0.998	2xdl	0.640
2xii	0.997	2xii	0.997	2xii	0.566
2xj7	0.996	2xj7	0.999	2xj7	1.000
2xnb	0.988	2xnb	0.988	2xnb	0.775
2xys	0.988	2xys	0.998	2xys	0.460
2y5h	0.205	2y5h	1.000	2y5h	0.531
2yfe	0.992	2yfe	0.992	2yfe	0.918
2yge	0.996	2yge	0.996	2yge	1.000
2yki	0.996	2yki	0.996	2yki	0.538
2ymd	0.946	2ymd	0.989	2ymd	1.000
2zb1	0.994	2zb1	0.994	2zb1	0.472
2zcq	0.985	2zcq	0.985	2zcq	0.640
2zcr	0.999	2zcr	0.999	2zcr	1.000
2zda	0.824	2zda	0.999	2zda	0.875
2zy1	0.998	2zy1	0.998	2zy1	0.491
3acw	0.999	3acw	0.999	3acw	0.529
3ag9	0.985	3ag9	0.985	3ag9	1.000
3ao4	0.963	3ao4	0.993	3ao4	0.863
3arp	1.000	3arp	1.000	3arp	0.451
3arq	1.000	3arq	1.000	3arq	0.939
3aru	0.982	3aru	0.982	3aru	1.000
3arv	1.000	3arv	1.000	3arv	0.964
3ary	1.000	3ary	1.000	3ary	0.384
3b1m	0.983	3b1m	0.983	3b1m	0.404
3b27	0.998	3b27	0.998	3b27	0.598
3b5r	0.999	3b5r	0.999	3b5r	0.776
3b65	1.000	3b65	1.000	3b65	0.680
3b68	0.999	3b68	0.999	3b68	0.850
3bgz	0.997	3bgz	0.997	3bgz	0.705
3bv9	0.785	3bv9	0.963	3bv9	0.710
3cj4	0.999	3cj4	0.999	3cj4	0.823
3coy	0.985	3coy	0.999	3coy	0.976
3coz	0.985	3coz	0.998	3coz	0.976
3d4z	1.000	3d4z	1.000	3d4z	1.000
3d6q	0.999	3d6q	0.999	3d6q	1.000
3dd0	0.999	3dd0	0.999	3dd0	1.000
3dx1	1.000	3dx1	1.000	3dx1	1.000
3dx2	1.000	3dx2	1.000	3dx2	0.815
3dxg	0.999	3dxg	0.999	3dxg	1.000
3e5a	0.211	3e5a	0.950	3e5a	0.488
3e92	0.993	3e92	0.993	3e92	0.534
3e93	0.991	3e93	0.991	3e93	0.442
3ebp	1.000	3ebp	1.000	3ebp	0.526
3ehy	0.999	3ehy	0.999	3ehy	0.778
3ejr	1.000	3ejr	1.000	3ejr	1.000
3f3a	0.979	3f3a	0.979	3f3a	1.000
3f3c	0.999	3f3c	0.999	3f3c	0.820
3f3d	0.999	3f3d	0.999	3f3d	1.000
3f3e	0.999	3f3e	0.999	3f3e	1.000
3fcq	0.999	3fcq	0.999	3fcq	0.946
3fur	0.978	3fur	0.980	3fur	0.469
3fv1	0.997	3fv1	0.997	3fv1	1.000
3fv2	0.996	3fv2	0.996	3fv2	1.000
3g0w	0.989	3g0w	0.989	3g0w	0.465
3g2n	0.993	3g2n	0.993	3g2n	0.724
3g2z	1.000	3g2z	1.000	3g2z	0.314
3g31	0.999	3g31	0.999	3g31	0.737
3gbb	0.985	3gbb	0.985	3gbb	1.000
3gc5	0.998	3gc5	0.998	3gc5	0.860
3ge7	0.999	3ge7	0.999	3ge7	0.847
3gnw	0.999	3gnw	0.999	3gnw	0.819
3gr2	0.998	3gr2	0.998	3gr2	0.297
3gv9	0.999	3gv9	0.999	3gv9	0.566
3gy4	0.999	3gy4	0.999	3gy4	0.731
3ivg	0.986	3ivg	0.999	3ivg	0.915
3jvr	0.990	3jvr	0.990	3jvr	0.404
3jvs	0.994	3jvs	0.994	3jvs	0.394
3jya	0.992	3jya	0.992	3jya	0.627
3k5v	0.342	3k5v	0.342	3k5v	0.553
3kgp	0.999	3kgp	0.999	3kgp	0.735
3kr8	0.997	3kr8	0.997	3kr8	0.803
3kwa	0.999	3kwa	0.999	3kwa	1.000
3l7b	1.000	3l7b	1.000	3l7b	0.826
3lka	0.999	3lka	0.999	3lka	0.911
3mss	0.992	3mss	0.992	3mss	0.676
3myg	0.992	3myg	0.992	3myg	0.340
3n76	0.981	3n76	0.988	3n76	0.589
3n7a	0.988	3n7a	0.996	3n7a	1.000
3n86	0.976	3n86	0.992	3n86	0.546
3nq9	0.986	3nq9	0.986	3nq9	1.000
3nw9	0.997	3nw9	0.997	3nw9	0.846
3nx7	0.999	3nx7	0.999	3nx7	0.869
3o9i	0.987	3o9i	0.999	3o9i	1.000
3oe4	0.937	3oe4	0.937	3oe4	0.742
3oe5	0.937	3oe5	0.937	3oe5	0.701
3ozs	0.935	3ozs	0.935	3ozs	0.649
3ozt	0.937	3ozt	0.937	3ozt	0.729
3p5o	0.997	3p5o	0.997	3p5o	1.000
3prs	0.998	3prs	0.998	3prs	1.000
3pww	0.999	3pww	0.999	3pww	1.000
3pxf	0.911	3pxf	0.911	3pxf	1.000
3pyy	0.341	3pyy	0.341	3pyy	0.469
3qgy	0.984	3qgy	0.984	3qgy	0.468
3qqs	0.999	3qqs	0.999	3qqs	1.000
3r88	0.997	3r88	0.999	3r88	0.672
3rlr	0.996	3rlr	0.996	3rlr	0.972
3rr4	0.998	3rr4	0.998	3rr4	0.986
3rsx	0.979	3rsx	0.979	3rsx	0.429
3ryj	1.000	3ryj	1.000	3ryj	0.892
3syr	1.000	3syr	1.000	3syr	1.000
3tsk	0.997	3tsk	0.997	3tsk	0.976
3twp	0.999	3twp	0.999	3twp	1.000
3u5j	0.997	3u5j	0.997	3u5j	0.633
3u8k	0.972	3u8k	0.996	3u8k	0.678
3u8n	0.989	3u8n	0.998	3u8n	0.570
3u9q	0.985	3u9q	0.987	3u9q	1.000
3udh	0.998	3udh	0.998	3udh	0.569
3ueu	0.994	3ueu	0.994	3ueu	1.000
3uev	0.987	3uev	0.987	3uev	1.000
3uew	0.994	3uew	0.994	3uew	1.000
3uex	0.978	3uex	0.978	3uex	1.000
3ui7	0.997	3ui7	0.997	3ui7	0.435
3uo4	0.984	3uo4	0.984	3uo4	0.776
3up2	0.990	3up2	0.990	3up2	0.667
3uri	0.790	3uri	0.790	3uri	0.813
3utu	0.938	3utu	0.999	3utu	0.626
3uuo	0.996	3uuo	0.996	3uuo	0.483
3wtj	0.980	3wtj	0.993	3wtj	1.000
3wz8	0.997	3wz8	0.997	3wz8	0.803
3zdg	0.996	3zdg	0.999	3zdg	0.362
3zso	0.998	3zso	0.998	3zso	0.862
3zsx	0.999	3zsx	0.999	3zsx	0.879
3zt2	0.998	3zt2	0.999	3zt2	0.843
4abg	0.999	4abg	0.999	4abg	0.667
4agn	1.000	4agn	1.000	4agn	0.722
4agp	1.000	4agp	1.000	4agp	0.661
4agq	1.000	4agq	1.000	4agq	0.712
4bkt	0.191	4bkt	0.997	4bkt	0.546
4cig	0.999	4cig	1.000	4cig	0.833
4ciw	0.991	4ciw	0.994	4ciw	0.964
4cr9	1.000	4cr9	1.000	4cr9	0.630
4cra	0.999	4cra	0.999	4cra	0.865
4crc	0.996	4crc	0.996	4crc	0.693
4ddh	0.982	4ddh	0.999	4ddh	0.621
4ddk	0.979	4ddk	0.994	4ddk	0.906
4de1	1.000	4de1	1.000	4de1	0.701
4de2	0.999	4de2	0.999	4de2	0.888
4de3	0.999	4de3	0.999	4de3	0.798
4djv	1.000	4djv	1.000	4djv	0.705
4dld	0.984	4dld	0.995	4dld	1.000
4dli	0.987	4dli	0.987	4dli	0.600
4e5w	0.982	4e5w	0.991	4e5w	0.750
4e6q	0.966	4e6q	0.966	4e6q	0.777
4ea2	0.999	4ea2	0.999	4ea2	0.447
4eky	1.000	4eky	1.000	4eky	0.936
4eo8	1.000	4eo8	1.000	4eo8	0.794
4eor	0.215	4eor	0.999	4eor	1.000
4f09	0.992	4f09	0.992	4f09	1.000
4f2w	0.969	4f2w	0.998	4f2w	1.000
4f3c	0.997	4f3c	0.998	4f3c	1.000
4f9w	0.994	4f9w	0.994	4f9w	1.000
4gfm	0.977	4gfm	0.977	4gfm	1.000
4gid	0.990	4gid	0.990	4gid	0.760
4gkm	0.999	4gkm	0.999	4gkm	0.927
4gr0	0.997	4gr0	0.997	4gr0	0.949
4hge	0.986	4hge	0.993	4hge	0.573
4ih5	0.999	4ih5	0.999	4ih5	0.616
4ih7	0.997	4ih7	0.997	4ih7	0.350
4ivb	0.994	4ivb	0.994	4ivb	1.000
4ivc	0.994	4ivc	0.994	4ivc	0.990
4ivd	0.997	4ivd	0.997	4ivd	0.990
4j21	0.999	4j21	0.999	4j21	0.713
4j28	0.998	4j28	0.998	4j28	0.574
4j3l	0.999	4j3l	0.999	4j3l	0.870
4jfs	0.998	4jfs	0.998	4jfs	0.691
4jia	0.952	4jia	0.952	4jia	0.485
4jsz	0.999	4jsz	0.999	4jsz	1.000
4jxs	1.000	4jxs	1.000	4jxs	0.643
4k18	0.983	4k18	0.983	4k18	0.787
4k77	0.995	4k77	0.995	4k77	0.496
4kz6	1.000	4kz6	1.000	4kz6	0.852
4kzq	0.985	4kzq	0.998	4kzq	0.880
4kzu	0.980	4kzu	0.996	4kzu	0.725
4llx	1.000	4llx	1.000	4llx	0.731
4lzs	0.998	4lzs	0.998	4lzs	0.586
4m0y	0.997	4m0y	0.997	4m0y	0.910
4m0z	0.999	4m0z	0.999	4m0z	0.985
4mgd	0.896	4mgd	0.901	4mgd	0.784
4mme	0.976	4mme	0.976	4mme	0.497
4ogj	0.995	4ogj	0.995	4ogj	0.480
4owm	0.986	4owm	0.993	4owm	0.804
4pcs	1.000	4pcs	1.000	4pcs	0.370
4qac	0.935	4qac	0.978	4qac	0.509
4qd6	0.851	4qd6	0.851	4qd6	0.443
4rfm	0.949	4rfm	0.949	4rfm	0.406
4tmn	1.000	4tmn	1.000	4tmn	0.484
4twp	0.980	4twp	0.980	4twp	1.000
4ty7	1.000	4ty7	1.000	4ty7	0.763
4u4s	0.983	4u4s	1.000	4u4s	0.609
4w9c	0.191	4w9c	0.999	4w9c	0.984
4w9h	0.192	4w9h	0.999	4w9h	1.000
4w9i	0.192	4w9i	0.999	4w9i	1.000
4w9l	0.191	4w9l	0.999	4w9l	1.000
4wiv	0.993	4wiv	0.993	4wiv	0.460
4x6p	0.993	4x6p	0.993	4x6p	0.757
5a7b	0.998	5a7b	0.998	5a7b	0.558
5aba	1.000	5aba	1.000	5aba	0.542
5c28	0.998	5c28	0.998	5c28	0.789
5c2h	0.997	5c2h	0.997	5c2h	0.650
5dwr	0.996	5dwr	0.996	5dwr	0.500
5tmn	1.000	5tmn	1.000	5tmn	0.459
10gs	0.998	10gs	0.998	10gs	0.658
1a30	0.988	1a30	0.998	1a30	0.973
1bcu	0.970	1bcu	0.999	1bcu	1.000
1e66	0.999	1e66	0.999	1e66	0.593
1f8b	1.000	1f8b	1.000	1f8b	1.000
1f8c	1.000	1f8c	1.000	1f8c	1.000
1f8d	1.000	1f8d	1.000	1f8d	0.969
1gpk	0.999	1gpk	0.999	1gpk	0.385
1h23	0.999	1h23	0.999	1h23	0.592
1hfs	0.990	1hfs	0.990	1hfs	0.594
1hnn	0.993	1hnn	0.993	1hnn	0.761
1igj	0.267	1igj	0.976	1igj	0.731
1jyq	0.974	1jyq	0.978	1jyq	0.678
1kel	0.315	1kel	0.979	1kel	0.505
1lbk	0.986	1lbk	0.988	1lbk	1.000
1lol	0.156	1lol	0.974	1lol	1.000
1loq	0.998	1loq	0.998	1loq	1.000
1lor	0.999	1lor	0.999	1lor	1.000
1mq6	0.204	1mq6	0.998	1mq6	0.616
1n1m	0.995	1n1m	0.998	1n1m	0.583
1n2v	0.999	1n2v	0.999	1n2v	1.000
1nvq	0.999	1nvq	0.999	1nvq	0.938
1o3f	1.000	1o3f	1.000	1o3f	1.000
1o5b	1.000	1o5b	1.000	1o5b	1.000
1os0	0.999	1os0	0.999	1os0	1.000
1oyt	0.904	1oyt	1.000	1oyt	0.917
1p1q	0.998	1p1q	0.999	1p1q	1.000
1ps3	1.000	1ps3	1.000	1ps3	1.000
1q8t	0.228	1q8t	0.991	1q8t	0.594
1q8u	0.231	1q8u	0.981	1q8u	0.858
1qi0	0.999	1qi0	0.999	1qi0	1.000
1r5y	0.997	1r5y	0.997	1r5y	0.944
1sln	0.990	1sln	0.990	1sln	0.689
1sqa	0.999	1sqa	0.999	1sqa	0.671
1u1b	0.988	1u1b	0.988	1u1b	0.947
1u33	0.999	1u33	0.999	1u33	0.928
1uto	0.998	1uto	0.998	1uto	1.000
1vso	0.969	1vso	0.985	1vso	0.503
1w3k	1.000	1w3k	1.000	1w3k	0.551
1w3l	1.000	1w3l	1.000	1w3l	0.533
1w4o	0.993	1w4o	0.993	1w4o	1.000
1xd0	0.999	1xd0	0.999	1xd0	1.000
1yc1	0.993	1yc1	0.993	1yc1	0.553
1z95	0.997	1z95	0.997	1z95	0.484
1zea	0.327	1zea	0.969	1zea	0.880
2brb	0.971	2brb	0.971	2brb	0.452
2cbj	0.996	2cbj	0.997	2cbj	1.000
2cet	1.000	2cet	1.000	2cet	1.000
2d1o	0.956	2d1o	0.956	2d1o	1.000
2d3u	0.999	2d3u	0.999	2d3u	0.854
2fvd	0.961	2fvd	0.961	2fvd	0.436
2g70	0.997	2g70	0.997	2g70	0.644
2gss	0.999	2gss	0.999	2gss	0.518
2hb1	1.000	2hb1	1.000	2hb1	0.717
2iwx	0.995	2iwx	0.995	2iwx	1.000
2j62	0.999	2j62	0.999	2j62	1.000
2j78	0.998	2j78	0.998	2j78	1.000
2jdm	0.993	2jdm	0.999	2jdm	1.000
2jdu	0.993	2jdu	0.998	2jdu	1.000
2jdy	0.995	2jdy	0.999	2jdy	1.000
2obf	0.998	2obf	0.998	2obf	0.645
2ole	0.997	2ole	0.999	2ole	0.564
2p4y	0.954	2p4y	0.993	2p4y	0.406
2pcp	0.270	2pcp	0.977	2pcp	0.578
2pq9	1.000	2pq9	1.000	2pq9	1.000
2qbp	0.999	2qbp	0.999	2qbp	0.816
2qbr	0.998	2qbr	0.998	2qbr	0.888
2qft	1.000	2qft	1.000	2qft	1.000
2qmj	1.000	2qmj	1.000	2qmj	1.000
2r23	0.311	2r23	0.999	2r23	0.986
2v00	0.999	2v00	0.999	2v00	0.500
2v7a	0.955	2v7a	0.955	2v7a	0.657
2vl4	0.998	2vl4	0.998	2vl4	1.000
2vo5	0.998	2vo5	0.998	2vo5	0.642
2vot	0.998	2vot	0.998	2vot	1.000
2vvn	0.995	2vvn	0.995	2vvn	0.692
2vw5	0.991	2vw5	0.991	2vw5	0.486
2w66	0.994	2w66	0.994	2w66	0.739
2wbg	0.999	2wbg	1.000	2wbg	1.000
2wca	0.990	2wca	0.990	2wca	1.000
2weg	0.999	2weg	0.999	2weg	0.825
2wtv	0.914	2wtv	0.914	2wtv	0.414
2x00	0.970	2x00	0.992	2x00	0.549
2x0y	0.990	2x0y	0.991	2x0y	0.798
2x8z	1.000	2x8z	1.000	2x8z	1.000
2x97	1.000	2x97	1.000	2x97	1.000
2xb8	0.994	2xb8	0.994	2xb8	1.000
2xbv	0.199	2xbv	0.999	2xbv	0.830
2xdl	0.998	2xdl	0.998	2xdl	0.640
2xhm	1.000	2xhm	1.000	2xhm	1.000
2xnb	0.988	2xnb	0.988	2xnb	0.775
2xy9	0.998	2xy9	0.998	2xy9	1.000
2xys	0.988	2xys	0.998	2xys	0.460
2y5h	0.205	2y5h	1.000	2y5h	0.531
2yfe	0.992	2yfe	0.992	2yfe	0.918
2yge	0.996	2yge	0.996	2yge	1.000
2yki	0.996	2yki	0.996	2yki	0.538
2ymd	0.946	2ymd	0.989	2ymd	1.000
2zcq	0.985	2zcq	0.985	2zcq	0.640
2zcr	0.999	2zcr	0.999	2zcr	1.000
2zjw	0.975	2zjw	0.975	2zjw	0.529
2zwz	0.999	2zwz	1.000	2zwz	0.837
2zx6	0.999	2zx6	1.000	2zx6	0.727
2zxd	0.996	2zxd	0.997	2zxd	0.923
3acw	0.999	3acw	0.999	3acw	0.529
3ag9	0.985	3ag9	0.985	3ag9	1.000
3ao4	0.963	3ao4	0.993	3ao4	0.863
3b3s	0.998	3b3s	0.998	3b3s	1.000
3b3w	0.999	3b3w	0.999	3b3w	1.000
3b68	0.999	3b68	0.999	3b68	0.850
3bfu	0.995	3bfu	0.995	3bfu	1.000
3bkk	0.994	3bkk	0.994	3bkk	0.752
3bpc	0.309	3bpc	0.999	3bpc	0.711
3cft	0.966	3cft	0.998	3cft	0.711
3cj2	0.999	3cj2	0.999	3cj2	0.619
3coy	0.985	3coy	0.999	3coy	0.976
3cyx	0.987	3cyx	0.999	3cyx	1.000
3d4z	1.000	3d4z	1.000	3d4z	1.000
3dd0	0.999	3dd0	0.999	3dd0	1.000
3dxg	0.999	3dxg	0.999	3dxg	1.000
3e93	0.991	3e93	0.991	3e93	0.442
3ebp	1.000	3ebp	1.000	3ebp	0.526
3ehy	0.999	3ehy	0.999	3ehy	0.778
3ejr	1.000	3ejr	1.000	3ejr	1.000
3f17	0.999	3f17	0.999	3f17	0.647
3f3a	0.979	3f3a	0.979	3f3a	1.000
3f3c	0.999	3f3c	0.999	3f3c	0.820
3f3e	0.999	3f3e	0.999	3f3e	1.000
3f80	0.999	3f80	0.999	3f80	0.794
3fcq	0.999	3fcq	0.999	3fcq	0.946
3fk1	1.000	3fk1	1.000	3fk1	1.000
3fv1	0.997	3fv1	0.997	3fv1	1.000
3g0w	0.989	3g0w	0.989	3g0w	0.465
3g2n	0.993	3g2n	0.993	3g2n	0.724
3g2z	1.000	3g2z	1.000	3g2z	0.314
3gbb	0.985	3gbb	0.985	3gbb	1.000
3gcs	0.993	3gcs	0.993	3gcs	1.000
3ge7	0.999	3ge7	0.999	3ge7	0.847
3gnw	0.999	3gnw	0.999	3gnw	0.819
3gy4	0.999	3gy4	0.999	3gy4	0.731
3huc	0.988	3huc	0.988	3huc	0.503
3i3b	0.999	3i3b	1.000	3i3b	1.000
3imc	0.985	3imc	0.999	3imc	0.842
3ivg	0.986	3ivg	0.999	3ivg	0.915
3jvs	0.994	3jvs	0.994	3jvs	0.394
3k5v	0.342	3k5v	0.342	3k5v	0.553
3kgp	0.999	3kgp	0.999	3kgp	0.735
3kv2	0.999	3kv2	0.999	3kv2	0.686
3kwa	0.999	3kwa	0.999	3kwa	1.000
3l3n	0.999	3l3n	0.999	3l3n	1.000
3l4u	0.998	3l4u	0.998	3l4u	0.698
3l4w	1.000	3l4w	1.000	3l4w	0.976
3l7b	1.000	3l7b	1.000	3l7b	0.826
3lka	0.999	3lka	0.999	3lka	0.911
3mfv	0.999	3mfv	0.999	3mfv	0.651
3mss	0.992	3mss	0.992	3mss	0.676
3muz	0.999	3muz	1.000	3muz	1.000
3myg	0.992	3myg	0.992	3myg	0.340
3n7a	0.988	3n7a	0.996	3n7a	1.000
3n86	0.976	3n86	0.992	3n86	0.546
3nox	0.999	3nox	0.999	3nox	0.602
3nq3	0.982	3nq3	0.982	3nq3	1.000
3nw9	0.997	3nw9	0.997	3nw9	0.846
3oe5	0.937	3oe5	0.937	3oe5	0.701
3ov1	0.989	3ov1	0.989	3ov1	0.933
3owj	0.994	3owj	0.994	3owj	0.541
3ozt	0.937	3ozt	0.937	3ozt	0.729
3pe2	0.999	3pe2	0.999	3pe2	0.639
3pww	0.999	3pww	0.999	3pww	1.000
3pxf	0.911	3pxf	0.911	3pxf	1.000
3s8o	0.998	3s8o	0.998	3s8o	0.982
3su2	0.999	3su2	0.999	3su2	1.000
3su3	0.994	3su3	0.994	3su3	1.000
3su5	0.995	3su5	0.995	3su5	1.000
3u9q	0.985	3u9q	0.987	3u9q	1.000
3udh	0.998	3udh	0.998	3udh	0.569
3ueu	0.994	3ueu	0.994	3ueu	1.000
3uex	0.978	3uex	0.978	3uex	1.000
3uo4	0.984	3uo4	0.984	3uo4	0.776
3uri	0.790	3uri	0.790	3uri	0.813
3utu	0.938	3utu	0.999	3utu	0.626
3vd4	0.999	3vd4	1.000	3vd4	1.000
3vh9	0.999	3vh9	0.999	3vh9	0.757
3zso	0.998	3zso	0.998	3zso	0.862
3zsx	0.999	3zsx	0.999	3zsx	0.879
4de1	1.000	4de1	1.000	4de1	0.701
4de2	0.999	4de2	0.999	4de2	0.888
4des	0.960	4des	0.992	4des	1.000
4dew	0.977	4dew	0.999	4dew	0.933
4djr	0.989	4djr	0.999	4djr	0.828
4djv	1.000	4djv	1.000	4djv	0.705
4g8m	0.986	4g8m	0.990	4g8m	1.000
4gid	0.990	4gid	0.990	4gid	0.760
4gqq	0.978	4gqq	0.978	4gqq	0.778
4tmn	1.000	4tmn	1.000	4tmn	0.484
2v7t	0.000	2v7t	0.236	2v7t	0.565
2jgb	0.227	2jgb	0.527	2jgb	0.658
2bbf	0.304	2bbf	0.304	2bbf	0.479
3c7i	0.215	3c7i	0.301	3c7i	0.828
2pzv	0.224	2pzv	0.443	2pzv	1.000
2z8f	0.376	2z8f	0.376	2z8f	1.000
1swk	0.169	1swk	0.310	1swk	1.000
2j4k	0.141	2j4k	0.290	2j4k	0.755
2p3t	0.200	2p3t	0.333	2p3t	0.610
2qmj	0.400	2qmj	0.400	2qmj	1.000
2qeh	0.582	2qeh	0.582	2qeh	1.000
2p98	0.709	2p98	0.709	2p98	0.453
2q3c	0.203	2q3c	0.248	2q3c	0.894
2are	0.185	2are	0.547	2are	1.000
2rca	0.440	2rca	0.440	2rca	0.769
2v7v	0.000	2v7v	0.237	2v7v	0.854
2v8q	0.175	2v8q	0.291	2v8q	0.934
1vot	0.175	1vot	0.546	1vot	0.446
2add	0.230	2add	0.230	2add	0.898
3f4j	0.598	3f4j	0.598	3f4j	0.769
2ihk	0.249	2ihk	0.249	2ihk	0.942
2otz	0.997	2otz	0.997	2otz	0.773
2qvu	0.155	2qvu	0.608	2qvu	0.740
3d2r	0.198	3d2r	0.233	3d2r	0.560
2jbj	0.207	2jbj	0.207	2jbj	0.822
2cem	0.194	2cem	0.999	2cem	0.866
2r6w	0.197	2r6w	0.558	2r6w	0.774
1iup	0.209	1iup	0.329	1iup	0.818
2cjp	0.285	2cjp	0.285	2cjp	1.000
2b3f	0.477	2b3f	0.477	2b3f	1.000
2ilz	0.257	2ilz	0.257	2ilz	0.922
1ukb	0.210	1ukb	0.331	1ukb	1.000
2jff	0.805	2jff	0.805	2jff	1.000
2rde	0.181	2rde	0.222	2rde	0.848
2hr6	0.175	2hr6	0.983	2hr6	0.652
2jdy	0.167	2jdy	0.999	2jdy	1.000
2v8y	0.204	2v8y	0.612	2v8y	0.413
1ax1	0.186	1ax1	1.000	1ax1	1.000
2q6m	0.221	2q6m	0.221	2q6m	0.556
2zlz	0.261	2zlz	0.261	2zlz	1.000
1w6o	0.216	1w6o	0.956	1w6o	1.000
3ene	0.217	3ene	0.217	3ene	0.425
2arb	0.186	2arb	0.546	2arb	1.000
2jj3	0.196	2jj3	0.513	2jj3	0.605
2z4b	0.216	2z4b	0.512	2z4b	0.590
2nnq	0.995	2nnq	0.995	2nnq	0.466
2vhw	0.000	2vhw	0.337	2vhw	0.613
2v7u	0.000	2v7u	0.236	2v7u	0.565
2idz	0.166	2idz	0.354	2idz	0.820
2ou0	0.998	2ou0	0.998	2ou0	0.480
1q6e	0.600	1q6e	0.600	1q6e	1.000
1bcj	0.175	1bcj	0.272	1bcj	1.000
2hj4	0.162	2hj4	0.307	2hj4	0.659
1zhx	0.610	1zhx	0.610	1zhx	1.000
2hd6	0.611	2hd6	0.611	2hd6	0.610
2ff1	0.184	2ff1	0.801	2ff1	0.510
1lhw	0.192	1lhw	0.234	1lhw	0.839
1ow4	0.463	1ow4	0.463	1ow4	1.000
2f5t	0.195	2f5t	0.251	2f5t	1.000
1y93	0.256	1y93	0.257	1y93	0.435
2dm5	0.999	2dm5	0.999	2dm5	1.000
1txf	0.495	1txf	0.496	1txf	1.000
1q0y	0.172	1q0y	0.819	1q0y	0.579
1z3t	0.998	1z3t	0.998	1z3t	1.000
1q4w	0.313	1q4w	0.313	1q4w	0.537
1urg	0.535	1urg	0.535	1urg	1.000
1tr7	0.987	1tr7	0.987	1tr7	1.000
1bky	0.196	1bky	0.393	1bky	0.396
2a3c	0.341	2a3c	0.341	2a3c	0.549
1b6m	0.193	1b6m	0.998	1b6m	1.000
1q6g	0.599	1q6g	0.599	1q6g	1.000
4ubp	0.177	4ubp	0.324	4ubp	0.435
1gi9	0.289	1gi9	0.991	1gi9	0.822
1xw6	0.221	1xw6	0.992	1xw6	1.000
1w2g	0.223	1w2g	0.775	1w2g	0.840
1s9t	0.160	1s9t	0.816	1s9t	1.000
1xl5	0.194	1xl5	0.997	1xl5	0.543
1gx0	0.236	1gx0	0.237	1gx0	0.704
1s50	0.909	1s50	0.909	1s50	1.000
1ax2	0.186	1ax2	0.999	1ax2	0.989
1gz9	0.187	1gz9	0.996	1gz9	1.000
1uzv	0.167	1uzv	1.000	1uzv	1.000
1tt1	0.195	1tt1	0.805	1tt1	1.000
1uld	0.156	1uld	0.313	1uld	0.989
1ha2	0.689	1ha2	0.689	1ha2	0.463
2fai	0.198	2fai	0.838	2fai	0.587
1gzc	0.187	1gzc	0.996	1gzc	1.000
2fv5	0.268	2fv5	0.268	2fv5	0.576
1gww	0.235	1gww	0.237	1gww	0.704
1s7y	0.197	1s7y	0.813	1s7y	1.000
1yxd	0.150	1yxd	0.525	1yxd	1.000
2cji	0.190	2cji	0.341	2cji	0.849
1x9d	0.247	1x9d	0.247	1x9d	1.000
1rdi	0.208	1rdi	0.280	1rdi	1.000

## Sheet: Table S7
Table S7. Parameters and architecture in convolutional layers
conv-pooing players	1st conv-pooling layer					2nd conv-pooling layer					3rd conv-pooling layer					4th conv-pooling layer
parameters	window size	stride size	pooling size	stride size	number of filter	window size	stride size	pooling size	stride size	number of filter	window size	stride size	pooling size	stride size	number of filter	window size	stride size	pooling size	stride size	number of filter
1st window	2	1	2	2	3	2	1	4	4	6	2	1	4	4	6	2	1	6	6	9
2nd window	4	1	2	2	3	4	1	4	4	6	4	1	4	4	6	4	1	6	6	9
3rd window	6	1	2	2	3	6	1	4	4	6	6	1	4	4	6	6	1	6	6	9
4th window	8	1	2	2	3	8	1	4	4	6	8	1	4	4	6	8	1	6	6	9
5th window	10	1	2	2	3	10	1	4	4	6	10	1	4	4	6	10	1	6	6	9
